# Supplementary material for: Expression of Concern: Prognostic value of circulating plasma cells in patients with multiple myeloma: A meta-analysis
Source: PLoS One. 2023 Feb 21;18(2):e0282230. doi: 10.1371/journal.pone.0282230 (PMC9942954; doi:10.1371/journal.pone.0282230)
Supplement: S1 File — (ZIP) [file pone.0282230.s001.zip]

Archive with 63 entries (59 files):
- __MACOSX/primary data/
- __MACOSX/primary data/._.DS_Store
- __MACOSX/primary data/._all data.jpg
- __MACOSX/primary data/._analysis data.xlsx
- __MACOSX/primary data/._code we used.txt
- __MACOSX/primary data/._primary data collection.xlsx
- __MACOSX/primary data/._primary screen.jpg
- __MACOSX/primary data/._primary screen2.jpg
- __MACOSX/primary data/stata20170109/
- __MACOSX/primary data/stata20170109/._11-20170109.docx
- __MACOSX/primary data/stata20170109/._D-S.png
- __MACOSX/primary data/stata20170109/._ISS.png
- __MACOSX/primary data/stata20170109/._os bias eggar.png
- __MACOSX/primary data/stata20170109/._OS BIAS.png
- __MACOSX/primary data/stata20170109/._OS METHOD.png
- __MACOSX/primary data/stata20170109/._OS SEN.png
- __MACOSX/primary data/stata20170109/._OS TIME.png
- __MACOSX/primary data/stata20170109/._OS.png
- __MACOSX/primary data/stata20170109/._PFS bias eggar.png
- __MACOSX/primary data/stata20170109/._PFS bias.png
- __MACOSX/primary data/stata20170109/._PFS METHOD.png
- __MACOSX/primary data/stata20170109/._PFS SEN.png
- __MACOSX/primary data/stata20170109/._PFS TIME 1.png
- __MACOSX/primary data/stata20170109/._PFS.png
- primary data/.DS_Store
- primary data/all data.jpg
- primary data/analysis data.xlsx
- primary data/code we used.txt
- primary data/excluded research/
- primary data/excluded research/1962 Circulating Plasma Cells in Multiple Myeloma.pdf
- primary data/excluded research/1993 Quantitation of circulating peripheral blood plasma cells and their relationship to disease activity in patients with multiple myeloma.pdf
- primary data/excluded research/1994 Detection of monoclonal plasma cells in the peripheral blood stem cell harvests of patients with multiple myeloma-disease phase.pdf
- primary data/excluded research/1994 Significance of Circulating Plasma Cells in Multiple Myeloma_ Leukemia & Lymphoma.pdf
- primary data/excluded research/1996 Clonal circulating cells are common in plasma cell proliferative disorders_ a comparison of monoclonal gammopathy of undetermined significance.pdf
- primary data/excluded research/1996 Concomitant mobilization of plasma cells and hematopoietic progenitors into peripheral blood of multiple myeloma patients_CD34+CPC.pdf
- primary data/excluded research/1998 Distribution of myeloma plasma cells in peripheral blood and bone marrow correlates with CD56 expression..pdf
- primary data/excluded research/2003 Bone marrow angiogenesis and circulating plasma cells in multiple myeloma.pdf
- primary data/excluded research/2007 Detection and follow-up of fibroblast growth factor receptor 3 expression on bone marrow and....pdf
- primary data/excluded research/2007 New criteria to identify risk of progression in monoclonal gammopathy of uncertain significance and smoldering multiple myeloma based on multiparameter.pdf
- primary data/excluded research/2008 Idiotype vaccination in patients with myeloma reduced circulating myeloma cells (CMC)..pdf
- primary data/excluded research/2013 Detailed characterization of multiple myeloma circulating tumor cells shows unique phenotypic, cytogenetic, functional, and circadian distribution profile.pdf
- primary data/excluded research/2014 Next-generation sequencing of peripheral B-lineage cells pinpoints the circulating clonotypic cell pool in multiple myeloma.full-B.pdf
- primary data/excluded research/2015 Clinical Significance of Circulating Plasma Cells in Myeloma Multiparameter Flow Cytometric Analysis, PC.pdf
- primary data/excluded research/2016 A CD138-independent strategy to detect minimal residual disease and circulating tumour cells in multiple myeloma-cpc.pdf
- primary data/primary data collection.xlsx
- primary data/primary screen.jpg
- primary data/primary screen2.jpg
- primary data/stata20170109/
- primary data/stata20170109/11-20170109.docx
- primary data/stata20170109/D-S.png
- primary data/stata20170109/ISS.png
- primary data/stata20170109/os bias eggar.png
- primary data/stata20170109/OS BIAS.png
- primary data/stata20170109/OS METHOD.png
- primary data/stata20170109/OS SEN.png
- primary data/stata20170109/OS TIME.png
- primary data/stata20170109/OS.png
- primary data/stata20170109/PFS bias eggar.png
- primary data/stata20170109/PFS bias.png
- primary data/stata20170109/PFS METHOD.png
- primary data/stata20170109/PFS SEN.png
- primary data/stata20170109/PFS TIME 1.png
- primary data/stata20170109/PFS.png
