# Supplementary material for: Expression of Concern: Prognostic value of circulating plasma cells in patients with multiple myeloma: A meta-analysis
Source: PLoS One. 2023 Feb 21;18(2):e0282230. doi: 10.1371/journal.pone.0282230 (PMC9942954; doi:10.1371/journal.pone.0282230)
Supplement: S1 File — (ZIP) [file pone.0282230.s001.zip › primary data/analysis data.xlsx]

## Sheet: Main characteristic
Study	Country	No. of patients (M/F)	Stage	Detection method	Cutoff of CPCs	Sampling times	follow-up	Multivariate analysis	Outcome	HR	95%CI	NOS		HR estimation
Witzig 1996	USA	254(152/102)	NR	IF	3´106/L	First diagnosis	NR	Yes	OS	2.05	1.45-2.91	6
Gertz 1997	USA	33(19/14)	NR	IF	0.2´106/L	B-SCT	NR	No	RFS OS	1.58 1.26	0.52-4.80 0.34-4.68	5
Nowakowski 2005	USA	302(180/123)	NR	FCM	10 cells/50 000	First diagnosis	33.5	Yes	OS	1.42	1.01-1.99	7
Dingli 2006	USA	246(155/91)	D-S I-III	FCM	1 cells/50 000	B-SCT	34	Yes	TTP OS	1.48 1.64	1.09-1.99 1.10-2.43	8
Peceliunas 2012	Lithuania	42(NR)	NR	FCM	20 cells/1 000 000	RA	21	Yes	OS	2.33	1.01-5.36	7
Korthals 2013	Germany	21(NR)	ISS I-III D-S I-III	PCR	0.0001	B-SCT	45	Yes	EFS OS	1.53 1.76	0.18-13.36 0.12-25.79	8
Korthals 2013*	Germany	32(NR)	ISS I-III D-S I-III	PCR	0.0001	A-SCT	45	Yes	EFS OS	4.41 5.88	1.56-12.48 1.03-33.59	8
Gonsalves 2014	USA	157(93/62)	ISS I-III	FCM	400 cells/150 000	First diagnosis	NR	Yes	TTNT OS	1.85 3.16	1.07-3.16 1.43-7.08	5
Gonsalves WI 2014	USA	145(NR)	NR	FCM	100 cells/150 000	RA	21	Yes	OS	2.67	1.37-5.19	8
An 2015	China	767(471/296)	ISS I-III D-S I-III	CM	0.02	First diagnosis	41	Yes	PFS OS	1.54 1.59	1.22-1.95 1.26-2.00	8
Vagnoni 2015	Italy	104(52/52)	ISS I-III D-S I-III	FCM	41 cells/50 000	First diagnosis	35.9	Yes	PFS	2.63	1.51-5.92	6
Chakraborty 2016	USA	840(500/340)	ISS I-III	FCM	1 cells/15 0000	B-SCT	44	Yes	PFS OS	2.03 2.52	1.64-2.50 1.78-3.55	8
NR: Not Reported; CPCs: circulating plasma cells; IF: immunofluorescence; PCR: polymerase chain reaction; FCM: flow cytometry; B-SCT: before stem cell transplantation; A-SCT: after stem cell transplantation; RA: relapsesd or refractory multiple myeloma; ISS:international staging system; D-S: Durie-Salm staging system; * same literature but differernt sample time

## Sheet: Main results
Study	Outcome	HR	95%CI	NOS score
Thomas 1996	OS	2.05	1.45-2.91	6
MA 1997	RFS	1.58	0.52-4.80	5
	OS	1.26	0.34-4.68
Grzegorz 2005	OS	1.42	1.01-1.99	7
David D 2006	TTP	1.48	1.09-1.99	7
	OS	1.64	1.10-2.43
Valdas 2012	OS	2.33	1.01-5.36	7
Mark 2013	EFS	1.53	0.18-13.36	8
	OS	1.76	0.12-25.79
Mark 2013*	EFS	4.41	1.56-12.48	8
	OS	5.88	1.03-33.59
Wilson 2014	TTNT	1.85	1.07-3.16	5
	OS	3.16	1.43-7.08
Wilson I 2014	OS	2.67	1.37-5.19	8
Gang 2015	PFS	1.54	1.22-1.95	6
	OS	1.59	1.26-2.00
Davide V 2015	PFS	2.63	1.51-5.92	7
Chakraborty 2016	PFS	2.03	1.64-2.50	8
	OS	2.52	1.78-3.55
HR: hazard ratio; CI: confidence intervals; NOS: Newcastle-Ottawa Scale; OS: overall survival; PFS: progression-free survival; RFS: relapse-free survival; TTP: time to progression; TTNT: time to next therapy; EFS: event-free survival; * same literature but differernt sample time

## Sheet: NOS
Study	Slection (0-4)				Comparability (0-2)		Outcome (0-3)
	REC	SNEC	AE	DO	SC	AF	AO	FU	AFU	Total
Thomas 1996	1	1	1	1	0	1	1	0	0	6
MA 1997	1	1	1	1	0	0	1	0	0	5
Grzegorz 2005	1	1	1	1	0	1	1	1	0	7
David D 2006	0	1	1	1	1	1	1	1	1	8
Valdas 2012	1	1	1	1	1	1	1	0	0	7
Mark 2013	0	1	1	1	1	1	1	1	1	8
Wilson 2014	1	1	1	1	0	0	1	0	0	5
Wilson I 2014	1	1	1	1	1	1	1	1	0	8
Gang 2015	1	1	1	1	1	1	1	1	0	8
Davide V 2015	1	1	1	1	0	0	1	1	0	6
Chakraborty 2016	1	1	1	1	1	0	1	1	1	8
REC: representativeness of the exposed cohort; SNEC: selection of the nonexposed cohort; AE: ascertainment of exposure; DO: demonstration that outcome of interest was not present at start of study; SC: study controls for age, sex; AF: study controls for any additional factors; AO: assessmentof outcome; FU: follow-up long enough (30M) for outcomes to occur; AFU: adequacy offollow-up of cohorts ( 9…
Mark 2013*

## Sheet: OS
	OS
时间/文献者/研究	HR	LCI	UCI	InHR	selnHR	方法	时间
Witzig 1996	2.05	1.45	2.91	0.72	0.18	IF	First diagnosis
Gertz 1997	1.26	0.34	4.68	0.23	0.67	IF	Before SCT
Nowakowski 2005	1.42	1.01	1.99	0.35	0.17	FCM	First diagnosis
Dingli 2006	1.64	1.1	2.43	0.49	0.2	FCM	Before SCT
Korthals 2013	1.76	0.12	25.79	0.57	1.37	PCR	Before SCT
Korthals 2013*	5.88	1.03	33.59	1.77	0.89	PCR	After SCT
Gonsalves 2014	3.16	1.43	7.08	1.15	0.41	FCM	First diagnosis
Gonsalves WI 2014	2.67	1.37	5.19	0.98	0.34	FCM	RA
An 2015	1.59	1.26	2	0.46	0.12	CM	First diagnosis
Chakraborty 2016	2.52	1.78	3.55	0.92	0.18	FCM	Before SCT
时间/文献者/研究	PFS
	HR	LCL	UCL	InHR	selnHR	方法	时间
Gertz 1997	1.58	0.52	4.8	0.46	0.57	IF	Before SCT
Dingli 2006	1.48	1.09	1.99	0.39	0.15	FCM	Before SCT
Peceliunas 2012	2.33	1.01	5.36	0.85	0.42	FCM	RA
Korthals 2013	1.53	0.18	13.36	0.43	1.1	PCR	Before SCT
Korthals 2013*	4.41	1.56	12.48	1.48	0.53	PCR	After SCT
Gonsalves 2014	1.85	1.07	3.16	0.62	0.27	FCM	First diagnosis
An 2015	1.54	1.22	1.95	0.43	0.12	CM	First diagnosis
Vagnoni 2015	2.63	1.51	5.92	0.97	0.35	FCM	First diagnosis
Chakraborty 2016	2.03	1.64	2.5	0.71	0.11	FCM	Before SCT
	ISS III		ISS I-II
时间/文献者/研究	Events	阴性	Events	阴性	total	total
Korthals 2013	1	1	8	11	2	19
Korthals 2013*	3	2	5	22	5	27
Gonsalves 2014	17	21	20	98	38	119
An 2015	63	212	22	326	275	348
Vagnoni 2015	20	26	16	41	47	57
Chakraborty 2016	48	156	74	400	204	474
	152		145		571	1044
	D-S III		D-S I-II
时间/文献者/研究	Events	阴性	Events	阴性	total	total
Dingli 2006	68	106	27	45	174	72
Korthals 2013	8	11	1	1	19	2
Korthals 2013*	8	21	0	3	29	3
An 2015	99	515	5	121	614	126
Vagnoni 2015	27	51	9	17	78	26
	210		42		914	229

## Sheet: PFS
时间/文献者/研究	TTP
	HR	ln(HR)	se(ln(HR))
MA 1997	1.58	0.46	0.57
David D 2006	1.48	0.39	0.15
Valdas 2012	2.33	0.85	0.42
Mark 2013	1.53	0.43	1.1
	4.41	1.48	0.53
Wilson 2014	1.85	0.62	0.27
Gang 2015	1.54	0.43	0.12
Davide V 2015	2.63	0.97	0.35

## Sheet: ISS分期
	ISS I-II		ISS III
时间/文献者/研究	Events	total	Events	total
Mark Korthals 2013	8	19	1	2
	5	27	3	5
Wilson 2014	20	119	17	38
Gang An 2015	22	348	63	275
Davide V 2015	16	57	20	47
	71	570	104	367

## Sheet: D-S分期
	D-S I-II		D-S III
时间/文献者/研究	Events	total	Events	total
David D 2006	27	72	68	174
Mark Korthals 2013	1	2	8	19
	0	3	8	29
Gang An 2015	5	126	99	614
Davide V 2015	9	26	27	78
	42	229	210	914

## Sheet: b-MG
时间/文献者/研究	CPC+组		CPC-组
	median(mg/L）	range	median(mg/L）	range
1994 M. Zandecki	6.08	无	3.77	无
2006 David Dingli	2.85	无	2.025	无
2013 Mark Korthals	24	16-80	30	15-85
	39	21-102	23	12-85
2014 Wilson IGonsalves ND	5	1.4-22.4	3.1	1.3-23.7
2014 WilsonI.Gonsalves RR	6.7	2.0-27.3	3	1.5-12.7
2015 Gang An	8.06	无	4.73	无

## Sheet: LDH
时间/文献者/研究	CPC+组		CPC-组
	median(U/L）	range	median(U/L）	range
2006 David Dingli	180	无	169	无
2014 Wilson IGonsalves ND	167	62-878	159	3-501
2015 Davide Vagnoni	389	106-1304	330	4.18-884
2014 WilsonI.Gonsalves RR	203	79-2048	175	75-605
2013 Mark Korthals	171	94-346	149	98-285
	227	107-346	149	79-335

## Sheet: Alb
时间/文献者/研究	CPC+组		CPC-组
	median(g/L）	range	median(g/L）	range
2014 Wilson IGonsalves ND	35	21-41	36	24-45
2014 WilsonI.Gonsalves RR	35	16-43	34	26-42
2015 Gang An	34.1	无	34.8	无
2013 Mark Korthals	42	32-49	36	29-51	before Tran
	37	29-49	40	31-49	after Tran

[truncated: 1 more sheets: BMPC]
