# Supplementary material for: Expression of Concern: Prognostic value of circulating plasma cells in patients with multiple myeloma: A meta-analysis
Source: PLoS One. 2023 Feb 21;18(2):e0282230. doi: 10.1371/journal.pone.0282230 (PMC9942954; doi:10.1371/journal.pone.0282230)
Supplement: S1 File — (ZIP) [file pone.0282230.s001.zip › primary data/code we used.txt]

HR

rename var1 study
rename var3 rr
rename var4 lci
rename var5uci

rename var5 InHR
rename var6 seInHR
metan InHR seInHR,  eform label(namevar=study) effect(HR)
metan InHR seInHR, eform label(namevar=study) by(var7) effect(HR)
metaninf InHR seInHR,  eform label(namevar=study) fixed
metan InHR seInHR, eform label(namevar=study) by(var8) effect(HR)
metabias  InHR seInHR, graph(begg)
metabias  InHR seInHR, graph(egger)

HR

metan var2 var3 var4 var5, label(namevar=var1) or
metan var2 var3 var4 var5, label(namevar=var1) random or
gen logOR=log( _ES)
gen logrr=log ( _ES)
rename _selogES selogrr

rename var1 Study
rename var2 Year
rename var3 RR
rename var4 lci
rename var5 uci
rename var6 Quality

gen double logRR=log(RR)
gen double loglci=log(lci)
gen double loguci=log(uci)
gen double se=(loguci-loglci)/(2*invnormal(.975))知道RR和上下限，求ln和se


metan logRR se, eform label(namevar=Study, yearvar=Year) by(Quality)random effect(RR)
