# Supplementary material for: Expression of Concern: Prognostic value of circulating plasma cells in patients with multiple myeloma: A meta-analysis
Source: PLoS One. 2023 Feb 21;18(2):e0282230. doi: 10.1371/journal.pone.0282230 (PMC9942954; doi:10.1371/journal.pone.0282230)
Supplement: S1 File — (ZIP) [file pone.0282230.s001.zip › primary data/primary data collection.xlsx]

## Sheet: Sheet1
时间/文献者/研究	国家	年龄median/range	总样本量（M/F）	样本采集时间（治疗前/后，移植前/后）	cut-off值	COX	随访时长	分期方法及分期				检测方法	B2M(mg/l）median/range	LDH(U/L)median/range	Hb(g/L)	Alb(g/L)	BMPC(%)	CRP(mg/dl)median/range	基因	PCLI（%）	CPC（+/N）NO.	OS	HR	TTP	PFS	所用抗体组合
2005 Grzegorz S et al.	1998-2003 mayo clinic	65(29-94)	302(180/123)	newly diagnosed before treatment	10 cells/50000	独立预后	33.5M(1-83)	ISS 1(69)	II(128)	III(78)	UNK(28)	FCM IF	3.68(0.98-63.8)	141(60-963)		36（18-54）		0.4(0.01-20)		小于1:172人 大于1:84人	115/301	阳性:37.3M 阴性:58.7M	OS：1.57(1.14-1.57)			CD38+/CD45-	CPC与肿瘤负荷关联不强
2006 David Dingli	1999-2002 mayo clinic	57.2（30-74.9）	246（155/91）	2w before SC collection before ASCT	1 cells/50000	独立预后	34M(0-74.7)		D-S 阳/总II(27/72)	D-S 阳/总III(68/174)		FCM	阳性:2.85 阴性:2.025	阳性:180 阴性:169			阳性:27.0 阴性:7.0		阳性:正64异36 阴性:正83异17	阳性:0.8 阴性：0	95/246	阳性:33.2M 阴性:58.6M	OS：1.001(连续），1.62（分类） TTP：1.001（连续），1.60（分类）	阳性:14.1M 阴性:20.4M		CD38+/CD45-
2012 Valdas Peceliunas	2006-2008	57(39-74)	42	RRMM pretreatment and after first cycle therapy	20cells/1000000	有，CPC是独立预后因子	21M(1-49)					FCM							根据治疗前后数量变化分3组，只总结了治疗前的阴阳组		24/42	NS,曲线没提供		阳性组：14M阴性组：26M		CD56/CD138/CD45/CD19/CD38/CD20 and cytoplasmic clambda/ckappa/CD138/CD19/CD38/CD56
2014 Wilson I Gonsalves	2009-2011 mayo clinic	65（39-95）	157（93/62)	newly diagnosed	400 cells/150000	独立预后		ISS 1 阳/阴（6/51）	ISS II 阳/阴（14/48）	ISS III 阳/阴（17/21）		FCM	阳性:5.0 (1.4-22.4) 阴性:3.1(1.3-23.7)	阳性:167 （62-878） 阴性:159（3-501)		阳性:35 （21-41） 阴性:36（24-45)	阳性:40(5-95) 阴性:67(10-100）			阴性组：0.6 (0-4)阳性组：1.4(0-8.6)	37/157	阳性组：32M 阴性组：未测到	OS：3.89(1.76-8.64) TTNT：2.20(1.33-3.53)	阳性组：14M阴性组：26M		CD45, CD19, CD38, CD138and cytoplasmic Kappa and Lambda
2015 Davide Vagnoni	2005-2013 Mazzoni Hospital	72(45-86)	104(52/52)	newly diagnosed	41 cells/50000		35.9(12.3-108.6)	ISS 1 阳/总（4/24）	ISS II 阳/总（12/33）	ISS III 阳/总（20/47）		FCM		阳性:389（106-1304） 阴性:330（4.18-884）				阳性组：0.5（1.0-116） 阴性组：0.95（0-189）	标危+：24 标危-：41 高危+：10 高危-：14		36/104	阳性组：34.7% 阴性组：49.9% p=0.05	因为分了四组，所以不知道怎么根据生存曲线提HR，提出的HR能合并么？		阳性组：26.3% 阴性组：39.1% p=0.027	CD38+/CD45-
								D-S I 阳/总I(1/13)	D-S II 阳/总II(8/13)	D-S III阳/总III(27/78)
2014 Wilson I.Gonsalves	2009-2011	62	145	relapsed MM	100 cells/150000		21M					FCM	阳性:6.7（2.0-27.3） 阴性:3.0（1.5-12.7）	阳性:203（79-2048） 阴性:175（75-605）		阳性：35（16-43） 阴性：24（26-42）	阴性组：20%（5-90%） 阳性组：80%（5-100%）			阴性组：0.7 阳性组：2.0	53/145	阳性组：12M 阴性组：33M 1Y-OS+/-:48%：80% 2Y-OS+/-:23%：64%	3.32（2.05-5.41）
1994 M. Zandecki	1991-1993		98	初治：55 平台：25 复发：18	0.01			D-S I 阳/总I(3/14)	D-S II 阳/总II(5/13)	D-S III阳/总III(20/28)	plateau：4/25 relapse：13/18	morphology and IM	阳性34/71人:6.08 阴性37/71人:3.77
2015 Gang An	2004-2012China	59	767（471/296）	newly diagnosed	0.02	有，CPC不是独立预后因子	41M（）	ISS 1 阳/总（8/123）	ISS II 阳/总（14/225）	ISS III 阳/总（63/275）		conventional morphology	阳性:8.06 阴性:4.73	>220（%）阳性：20/79；阴性：96/500	阳性:71阴性:85	阳性:34.1阴性:34.8	CM：阳52.5阴27.0		有8组基因异常比较，其中高危，阳性19/47,阴性94/325		108/767	阳性:25M（16.4-33.6） 阴性:45M（33.8-46.2）			阳性:17M（8.8-25.2） 阴性:24M（21-27）	W-G Staine
									D-S 阳/总I+II(5/126)	D-S 阳/总III(99/614)					<100（%）阳性：95/106；阴性426/641		MFC：阳13.7阴6.2
1996 Thomas E. Witzig	1984-1993 mayo clinic	62.0（20.0-92.9）	254（152/102）	newly diagnosed	4%，3*106/L	有，CPC是独立预后因子						immunofluorescence technique									144/254	阳性:28.4M 阴性:52.3M	2.05（1.45，2.91）			morphology and cIg+
1997 MA Gertz	1989-1994	52（32-64）	33（19/14）	in BSC harvest	0.2*106/L							immunofluorescence technique									18/33				RFS阳6.2M 阴22.5M	morphology and cIg+
2013 Mark Korthals	2000-2008 Germany	54（31-66)	42(28/14)	first Diag(8/4) before SCT(12/9) after SCT(24/8)	0.01% 2IgH/β-actin			before ISS 1 阴（25%）阳（56%）	ISS II 阴（67%）阳（33%）	ISS III 阴（8%）阳（11%）		IgH-PCR	before 阴30（15-85）	before 阴149（98-285）	before 阴111（69-139）	before 阴36（29-51）		before 阴0.6（0.3-9.8）	before 阴 异：正=42：58		first Diag(8/12) before SCT(12/21) after SCT(24/32)	first阴阳（66，53M，NS） before阴阳（NS) after阴阳（52，17M）			EFS first阴阳（66，26M） before阴阳（NS) after阴阳（15，4M）	IgH sequences
								before(12/9)	D-S I+II 阴（8%）阳（11%）	D-S III阴（92%）阳（89%）			before 阳24（16-80)	before 阳171（94-346)	before 阳114（93-170)	before 阳42（32-49)		before 阳0.7（0.3-1.8)	before 阳 异：正=22：78
								after ISS 1 阴（58%）阳（0%）	ISS II 阴（33%）阳（63%）	ISS III 阴（8%）阳（38%）			after 阴23（12-85）	after 阴149（79-335）	after 阴117（76-170）	after 阴40（31-49）		after 阴0.6（0.3-9.8）	after 阴 异：正=22：78
								after(24/8)	D-S I+II 阴（13%）阳（0%）	D-S III阴（88%）阳（100%）			after 阴39（21-102）	after 阴227（107-346）	after 阴92（69-136）	after 阴37（29-49）		after 阴0.8（0.3-2.4）	after 阳异：正=25：75
